# Supplementary material for: Degradation of Carbendazim by Molecular Hydrogen on Leaf Models
Source: Plants (Basel). 2022 Feb 25;11(5):621. doi: 10.3390/plants11050621 (PMC8912477; doi:10.3390/plants11050621)
Supplement: Supplementary file 1 [file plants-11-00621-s001.zip]

Archive with 1 entries (1 files):
- plants-1608441-supplementary.pdf
